# Supplementary material for: Does early-life respiratory syncytial virus infection induce epigenetic changes that promote asthma development?
Source: Front Allergy. 2026 May 26;7:1837534. doi: 10.3389/falgy.2026.1837534 (PMC13246610; doi:10.3389/falgy.2026.1837534)
Supplement: Supplementary file 1 [file Table1.xlsx]

## Sheet: Hoja1
Supplementary table 1: Asthma Associated Biomarkers reported in the 9 studies retrived from the literaure and evaluated in our dataset. For each gene, the predominant direction of DNA methylation change in asthmatic children compared to healthy controls is indicated. The table also reports the number of CpG sites (CpGs) mapped to each gene in our study, along with the number of CpGs reaching stat…
Asthma-associated Biomarkers	Level of methylation in asthmatic childres vs. healthy children	Nº CpGs in our study	FDR < 0.05	FDR < 0.01
ACOT7	hypo	146	11	1
AKT1	hyper	58	5	1
ALPL	hypo	58	3	1
AMZ1	hypo	55	7	4
AP2A2	hypo	139	15	13
ATP8B2	hyper	38	4	3
BCL11B	hypo	111	2	1
C20orf118	hypo	8	1	1
CAMK1D	hyper	101	7	5
CLNS1A	hyper	20	7	3
EXOC2	hypo	99	2	1
FAM53B	hypo	122	5	4
FLT4	hyper	62	7	5
GALNT18	hypo	63	2	2
GALNT9	hyper /hypo	246	25	8
GPATCH2	hyper	36	2	1
GRAMD3	hypo	66	1	1
KCNH2	hypo	60	2	1
KIAA0182	hypo	113	6	4
KLF6	hypo	31	1	1
LINC00299	hypo	83	1	1
LRIG1	hypo	84	2	1
MAD1L1	hypo	726	37	13
MFHAS1	hypo	53	2	2
MICAL1	hypo	39	9	2
NBR2	hypo	37	5	1
NLRP1	hyper	35	1	1
NMUR1	hypo	25	4	4
PARP9	hyper	27	3	1
PAX7	hypo	103	1	1
PCNT	hypo	123	5	2
PCSK6	hyper	120	2	2
PITPNM2	hypo	99	1	1
POM121C	hypo	7	2	1
PRF1	hypo	24	1	1
RASA3	hypo	324	13	8
RBM38	hypo	31	2	2
RPS6KA2	hypo	328	7	4
RUNX3	hypo	102	6	5
SCOC	hyper	58	1	1
SHANK1	hypo	70	1	1
SKI	hypo	155	9	5
SLC25A26	hypo	32	1	1
ST3GAL1	hyper	87	4	1
SUB1	hyper	19	2	1
TBCD	hypo	378	19	1
TIGIT	hypo	17	1	1
TMC03	hypo	95	7	6
TRIM27	hyper	134	8	1
TTC38	hypo	33	2	2
VGLL4	hypo	147	8	4
WDR20	hypo	69	3	1
ZBTB12	hypo	42	4	1
ZFPM1	hypo	123	9	7
ZNF862	hypo	31	4	2
ABI3	hypo	31	0	0
APLP2	hypo	54	0	0
ATG4D	hypo	24	1	0
B3GNT3	hyper	23	0	0
B3GNT6	hyper	15	0	0
BLM	hypo	45	0	0
C2orf16	hypo	16	0	0
CAT	hypo	30	0	0
CCDC19	hypo	13	0	0
CCL2	hypo	10	1	0
CCL4	hypo	4	0	0
CNP	hypo	26	1	0
CPN1	hypo	18	0	0
CRIP1	hypo	15	1	0
EPS8L3	hypo	21	1	0
EPX	hypo	15	0	0
EVL	hypo	56	0	0
FAM84B	hypo	30	0	0
FOXP3	hyper	0	0	0
FUT11	hyper	24	0	0
GALNT2	hypo	146	3	0
GET4;SUN1	hypo	28	1	0
GPR133	hypo	148	3	0
HEXDC	hypo	39	0	0
HIST1H3F	hypo	8	0	0
IL13	hypo	10	0	0
IL18RAP	hyper	28	2	0
IL2RG	hypo	0	0	0
IL4	hyper	10	0	0
IL5RA	hypo	26	0	0
INF2	hypo	63	3	0
IRGC	hypo	17	2	0
ITIH1	hypo	34	0	0
KCTD3	hyper	18	1	0
KIR2DL3	hyper	1	0	0
KIR2DL4	hypo	12	0	0
KIR3DL1	hypo	3	0	0
KLRD1	hyper	14	1	0
KSR1	hyper	89	0	0
MAML	hypo	0	0	0
MAP3K6	hypo/hyper	43	1	0
MAST3	hypo	63	4	0
MEIS1	hyper	95	3	0
MIDN	hypo	23	0	0
PRG2	hypo	11	1	0
PWWP2B	hypo	40	1	0
RFC2	hypo	26	0	0
SLC44A4	hypo	86	0	0
SLC9A3R1	hypo	26	0	0
SMAD3	hyper	102	0	0
SNHG1	hyper	34	0	0
SPATA17	hypo	23	0	0
TCTEX1D4	hyper	16	0	0
TNF	hypo	26	1	0
TRMT12	hyper	11	2	0
TSPAN10	hypo	15	0	0
ZPBP2	hypo	9	0	0
