# Supplementary material for: Does early-life respiratory syncytial virus infection induce epigenetic changes that promote asthma development?
Source: Front Allergy. 2026 May 26;7:1837534. doi: 10.3389/falgy.2026.1837534 (PMC13246610; doi:10.3389/falgy.2026.1837534)
Supplement: Supplementary file 2 [file Table2.xlsx]

## Sheet: DNA mehtylation
Table S2: Annotation, P values and adjusted P values of the 88 significant DMPs asthma-associated genes obtained when comparing NR and W/A
Name	chromosome	position	Relation_to_Island	Gene Name	Gen Accession Number	Gene Group	P Value	Adjusted P Value
cg19831386	chr14	105235891	N_Shelf	AKT1;AKT1;AKT1	NM_005163;NM_001014431;NM_001014432	3'UTR;3'UTR;3'UTR	6.70763e-05	0.00389043
cg23699098	chr11	1008880	N_Shore	AP2A2	NM_012305	Body	1.35762e-06	0.000192782
cg27402845	chr11	1000533	OpenSea	AP2A2	NM_012305	Body	4.43536e-06	0.000314911
cg27380774	chr11	1000560	OpenSea	AP2A2	NM_012305	Body	1.04199e-05	0.000442398
cg10589281	chr11	924500	N_Shore	AP2A2	NM_012305	TSS1500	1.54439e-05	0.000442398
cg09345754	chr11	965647	OpenSea	AP2A2;AP2A2	NM_001242837;NM_012305	Body;Body	1.55774e-05	0.000442398
cg17599958	chr11	993718	Island	AP2A2	NM_012305	Body	0.000174979	0.00414117
cg23457258	chr14	99639683	N_Shore	BCL11B;BCL11B	NM_022898;NM_138576	3'UTR;3'UTR	4.64592e-05	0.00520343
cg13619349	chr20	35503832	OpenSea	C20orf118	NM_080628	TSS1500	8.74534e-09	7.8708e-08
cg00076936	chr20	35503983	OpenSea	C20orf118	NM_080628	TSS1500	3.0721e-07	1.38244e-06
cg01559779	chr10	12752269	OpenSea	CAMK1D;CAMK1D	NM_020397;NM_153498	Body;Body	2.52051e-05	0.00150488
cg01167366	chr10	12742170	OpenSea	CAMK1D;CAMK1D	NM_020397;NM_153498	Body;Body	4.23659e-05	0.00150488
cg18958266	chr10	12867770	OpenSea	CAMK1D;CAMK1D	NM_153498;NM_020397	Body;3'UTR	4.341e-05	0.00150488
cg06424550	chr10	12808422	OpenSea	CAMK1D;CAMK1D	NM_020397;NM_153498	Body;Body	0.000238405	0.00619853
cg21002735	chr11	77350306	S_Shore	CLNS1A	NM_001293	TSS1500	1.91961e-08	3.83922e-07
cg23817265	chr11	77346119	N_Shelf	CLNS1A	NM_001293	Body	0.00019081	0.0019081
cg23432306	chr11	77348958	Island	CLNS1A	NM_001293	TSS200	0.0012232	0.00815468
cg19482881	chr10	126356515	OpenSea	FAM53B	NM_014661	Body	6.40032e-09	7.9364e-07
cg00529978	chr10	126376995	OpenSea	FAM53B	NM_014661	Body	1.6704e-05	0.00074061
cg16355531	chr10	126370306	OpenSea	FAM53B	NM_014661	Body	1.7918e-05	0.00074061
cg03764818	chr12	132827318	N_Shore	GALNT9	NM_001122636	Body	1.15545e-05	0.00150444
cg03523485	chr12	132852593	N_Shore	GALNT9;LOC100130238	NM_001122636;NR_024563	Body;Body	1.80496e-05	0.00150444
cg01512296	chr12	132822250	N_Shore	GALNT9	NM_001122636	Body	1.80533e-05	0.00150444
cg17034342	chr12	132870388	N_Shore	GALNT9	NM_001122636	Body	0.000108614	0.00678836
cg05819224	chr12	132840868	N_Shore	GALNT9	NM_001122636	Body	0.000181754	0.00908768
cg14288890	chr12	132901741	S_Shore	GALNT9	NM_001122636	Body	0.000226009	0.00941702
cg13273963	chr1	217646355	OpenSea	GPATCH2	NM_018040	Body	7.12157e-05	0.00256377
cg23522427	chr7	150675308	Island	KCNH2;KCNH2	NM_000238;NM_172056	TSS1500;TSS1500	3.32698e-06	0.000206273
cg00959027	chr16	85678179	S_Shore	KIAA0182;KIAA0182	NM_001134473;NM_014615	5'UTR;Body	6.00687e-05	0.00429436
cg00408285	chr16	85670262	Island	KIAA0182;KIAA0182	NM_001134473;NM_014615	5'UTR;Body	7.53397e-05	0.00429436
cg26428840	chr2	8372204	OpenSea	LINC00299	NR_034135	Body	1.52488e-07	1.26565e-05
cg17294198	chr7	2253715	S_Shelf	MAD1L1;MAD1L1;MAD1L1;MAD1L1;MAD1L1	NM_001304524;NM_001304523;NM_001013837;NM_001013836;NM_003550	Body;Body;Body;Body;Body	2.00922e-09	1.5471e-06
cg21028671	chr7	2029240	Island	MAD1L1;MAD1L1;MAD1L1	NM_003550;NM_001013837;NM_001013836	Body;Body;Body	3.14443e-08	1.20748e-05
cg02474109	chr7	1912065	N_Shore	MAD1L1;MAD1L1;MAD1L1	NM_003550;NM_001013837;NM_001013836	Body;Body;Body	4.70447e-08	1.20748e-05
cg15424903	chr7	1992159	S_Shore	MAD1L1;MAD1L1;MAD1L1	NM_003550;NM_001013837;NM_001013836	Body;Body;Body	1.68551e-07	3.24461e-05
cg10571824	chr7	1963144	OpenSea	MAD1L1;MAD1L1;MAD1L1	NM_003550;NM_001013837;NM_001013836	Body;Body;Body	2.22537e-06	0.000342706
cg27319890	chr7	2222377	OpenSea	MAD1L1;MAD1L1;MAD1L1;MAD1L1;MAD1L1	NM_001304524;NM_001304523;NM_001013837;NM_001013836;NM_003550	Body;Body;Body;Body;Body	4.91529e-05	0.00630796
cg13485481	chr7	2186344	S_Shore	MAD1L1;MAD1L1;MAD1L1	NM_003550;NM_001013837;NM_001013836	Body;Body;Body	8.09241e-05	0.00890165
cg23021536	chr7	2128865	OpenSea	MAD1L1;MAD1L1;MAD1L1;MAD1L1;MAD1L1	NM_001304524;NM_001304523;NM_001013837;NM_001013836;NM_003550	Body;Body;Body;Body;Body	0.00010678	0.0094034
cg06994282	chr7	2005347	N_Shelf	MAD1L1;MAD1L1;MAD1L1	NM_003550;NM_001013837;NM_001013836	Body;Body;Body	0.00010991	0.0094034
cg04746356	chr8	8691930	OpenSea	MFHAS1	NM_004225	Body	1.00769e-05	0.000534076
cg00195828	chr8	8680903	OpenSea	MFHAS1	NM_004225	Body	0.000346382	0.00917913
cg13478500	chr6	109788628	OpenSea	MICAL1;ZBTB24	NM_001286613;NM_014797	TSS1500;Body	6.85128e-06	0.0002672
cg10365227	chr6	109777193	Island	MICAL1;MICAL1	NM_001159291;NM_022765	TSS200;TSS200	2.78671e-05	0.000543409
cg20185525	chr17	41278712	S_Shore	BRCA1;NBR2;BRCA1;BRCA1;BRCA1;BRCA1	NM_007300;NR_003108;NM_007294;NM_007297;NM_007299;NR_027676	TSS1500;Body;TSS1500;TSS1500;TSS1500;TSS1500	1.0174e-09	5.29048e-08
cg20082830	chr2	232395355	S_Shore	NMUR1	NM_006056	TSS200	2.4741e-06	6.18524e-05
cg10034588	chr2	232392055	N_Shelf	NMUR1	NM_006056	Body	0.000319722	0.00399652
cg01649597	chr2	232395061	Island	NMUR1	NM_006056	Body	0.000713529	0.00594607
cg10042319	chr2	232394971	Island	NMUR1	NM_006056	Body	0.00157484	0.00984273
cg17804387	chr3	122283011	Island	PARP9;PARP9;DTX3L;PARP9;PARP9;PARP9;PARP9;PARP9;PARP9	NM_001146106;NM_031458;NM_138287;NM_001146105;NM_001146106;NM_001146104;NM_001146104;NM_001146103;NM_001146102	5'UTR;5'UTR;TSS200;5'UTR;1stExon;1stExon;5'UTR;5'UTR;5'UTR	0.000118743	0.00320606
cg24159442	chr15	101902837	OpenSea	PCSK6;PCSK6;PCSK6;PCSK6;PCSK6	NM_002570;NM_001291309;NM_138319;NM_138324;NM_138323	Body;Body;Body;Body;Body	8.05592e-06	0.00096671
cg13155891	chr12	123564603	OpenSea	LOC100507091;PITPNM2;PITPNM2	NR_038290;NM_020845;NM_001300801	TSS1500;5'UTR;5'UTR	1.21116e-05	0.00122327
cg24574478	chr12	123564638	OpenSea	LOC100507091;PITPNM2;PITPNM2	NR_038290;NM_020845;NM_001300801	TSS1500;5'UTR;5'UTR	0.000191177	0.00965446
cg16127043	chr13	114861905	S_Shore	RASA3	NM_007368	Body	1.03855e-05	0.00352068
cg27503095	chr13	114793308	OpenSea	RASA3	NM_007368	Body	5.0041e-05	0.00848196
cg12550312	chr20	55980008	N_Shelf	RBM38;RBM38	NM_017495;NM_183425	Body;Body	0.000154507	0.00478972
cg05995220	chr20	55964998	Island	RBM38;RBM38	NM_017495;NM_183425	TSS1500;TSS1500	0.000572833	0.00887891
cg17292669	chr6	166836791	OpenSea	RPS6KA2;RPS6KA2	NM_021135;NM_001006932	Body;Body	5.69957e-07	0.000190936
cg10013501	chr1	25257813	Island	RUNX3;RUNX3	NM_004350;NM_001031680	TSS1500;Body	4.84065e-05	0.00354596
cg01104425	chr1	25249494	OpenSea	RUNX3;RUNX3	NM_001031680;NM_004350	Body;Body	6.88536e-05	0.00354596
cg06156260	chr1	25292412	OpenSea	RUNX3	NM_001031680	TSS1500	0.000158844	0.00545366
cg24220046	chr19	51171640	Island	SHANK1	NM_016148	Body	4.50535e-05	0.00315375
cg15053410	chr1	2192600	OpenSea	SKI	NM_003036	Body	6.43606e-07	0.000173774
cg16175479	chr1	2235375	Island	SKI	NM_003036	Body	7.60918e-06	0.00102724
cg01249479	chr1	2236903	Island	SKI	NM_003036	Body	6.04169e-05	0.00543752
cg06930255	chr3	66344474	OpenSea	SLC25A26;SLC25A26;SLC25A26	NR_028475;NM_173471;NM_001164796	Body;Body;Body	8.37169e-06	0.000267894
cg24978373	chr10	116730826	OpenSea	TRUB1	NM_139169	Body	8.84575e-06	0.00190184
cg03741506	chr11	63764804	N_Shore	OTUB1;OTUB1	NM_017670;NR_003089	Body;Body	4.89147e-05	0.00525833
cg08355617	chr13	114203299	S_Shore	TMCO3	NM_017905	Body	3.17966e-06	0.000253486
cg14161477	chr13	114192847	N_Shelf	TMCO3	NM_017905	Body	5.12092e-06	0.000253486
cg02519625	chr13	114191747	N_Shelf	TMCO3	NM_017905	Body	0.000252412	0.00832959
cg27358207	chr6	28872991	OpenSea	TRIM27	NM_006510	Body	3.3042e-05	0.00446067
cg14615609	chr6	28892225	S_Shore	TRIM27	NM_006510	TSS1500	9.20742e-05	0.00621501
cg06786470	chr22	46662643	N_Shore	TTC38	NM_017931	TSS1500	8.27055e-05	0.00272928
cg21562638	chr3	11686802	S_Shore	VGLL4;VGLL4	NM_014667;NM_001128219	Body;TSS1500	2.70531e-09	4.00386e-07
cg17523158	chr3	11685606	S_Shore	VGLL4;VGLL4;VGLL4	NM_001128219;NM_001284390;NM_014667	TSS200;Body;Body	1.88193e-05	0.00139263
cg15613374	chr3	11748527	S_Shore	VGLL4;VGLL4	NM_001284390;NM_014667	5'UTR;5'UTR	4.58463e-05	0.00226175
cg15288310	chr3	11749113	S_Shelf	VGLL4	NM_014667	5'UTR	0.000101304	0.00374824
cg02144030	chr14	102621015	OpenSea	WDR20;WDR20;WDR20;WDR20	NM_181302;NM_181291;NM_144574;NM_181308	Body;Body;Body;Body	6.8407e-08	4.78849e-06
cg05680710	chr6	31868144	N_Shore	ZBTB12	NM_181842	Body	1.8088e-05	0.00126616
cg22464067	chr16	88599027	Island	ZFPM1;ZFPM1	NM_153813;NM_153813	ExonBnd;Body	2.38744e-06	0.000303205
cg02110701	chr16	88556838	N_Shore	ZFPM1	NM_153813	Body	1.0943e-05	0.000694883
cg26850807	chr16	88519551	Island	ZFPM1	NM_153813	TSS1500	2.11795e-05	0.000896597
cg06212670	chr16	88543627	S_Shelf	ZFPM1	NM_153813	Body	3.64839e-05	0.00115836
cg03833238	chr16	88575460	S_Shore	ZFPM1	NM_153813	Body	7.52264e-05	0.00191075
cg25231478	chr7	149535352	Island	ZNF862	NM_001099220	TSS200	3.40645e-05	0.000722564
cg18343527	chr7	149537780	S_Shore	ZNF862	NM_001099220	Body	4.51602e-05	0.000722564
cg11490987	chr7	149535717	Island	ZNF862	NM_001099220	1stExon	0.000430588	0.00459294

## Sheet: Gene Expression
Table S2. P-values and adjusted P-values for the comparison between NR and W/A groups, based on gene expression analysis of 92 of the 112 candidate genes.
Gene	P-value (Wilcoxon test)	Adjusted P-value (FDR)
LINC00298	0.000128998968008256	0.00395596835225318
HEXD	0.000128998968008256	0.00395596835225318
NHERF1	0.000128998968008256	0.00395596835225318
CAT	0.00154798761609907	0.0284829721362229
EVL	0.00154798761609907	0.0284829721362229
TIGIT	0.00374097007223942	0.0491670352351467
CCL2	0.00374097007223942	0.0491670352351467
H3C7	0.00541795665634675	0.0553835569315445
APLP2	0.00541795665634675	0.0553835569315445
PWWP2B	0.00773993808049536	0.0712074303405573
WDR20	0.0107069143446852	0.0895487381555493
SCOC	0.0254127966976264	0.166998378298688
KCNH2	0.0254127966976264	0.166998378298688
INF2	0.0254127966976264	0.166998378298688
TRIM27	0.0417956656346749	0.226188308140594
RFC2	0.0417956656346749	0.226188308140594
AKT1	0.0417956656346749	0.226188308140594
GPATCH2	0.0526315789473684	0.254847645429363
MICAL1	0.0526315789473684	0.254847645429363
ACOT7	0.08062435500516	0.296697626418989
LRIG1	0.065531475748194	0.296697626418989
TNF	0.08062435500516	0.296697626418989
POM121C	0.08062435500516	0.296697626418989
CRIP1	0.08062435500516	0.296697626418989
PCNT	0.08062435500516	0.296697626418989
LRATD2	0.098297213622291	0.347820909740414
DYNLT4	0.118550051599587	0.403948323968964
KCTD3	0.141769865841073	0.465815273477812
MFHAS1	0.167956656346749	0.498452012383901
TRMT12	0.167956656346749	0.498452012383901
ZFPM1	0.167956656346749	0.498452012383901
CFAP45	0.197368421052632	0.504385964912281
IL5RA	0.197368421052632	0.504385964912281
CAMK1D	0.197368421052632	0.504385964912281
RASA3	0.197368421052632	0.504385964912281
TMCO3	0.197368421052632	0.504385964912281
RUNX3	0.23000515995872	0.556854597794797
IL2RG	0.23000515995872	0.556854597794797
ATP8B2	0.266124871001032	0.582940193621308
PARP9	0.266124871001032	0.582940193621308
KLRD1	0.266124871001032	0.582940193621308
PITPNM2	0.266124871001032	0.582940193621308
FUT11	0.305598555211558	0.598192916584327
BCL11B	0.305598555211558	0.598192916584327
ABI3	0.305598555211558	0.598192916584327
MIDN	0.305598555211558	0.598192916584327
MAST3	0.305598555211558	0.598192916584327
KIR3DL1	0.348555211558308	0.668064155486756
AP2A2	0.394865841073271	0.698608795745019
PCSK6	0.394865841073271	0.698608795745019
TBCD	0.394865841073271	0.698608795745019
RBM38	0.394865841073271	0.698608795745019
GALNT2	0.44453044375645	0.71748773378234
MEIS1	0.44453044375645	0.71748773378234
ZBTB12	0.44453044375645	0.71748773378234
CLNS1A	0.44453044375645	0.71748773378234
NBR2	0.44453044375645	0.71748773378234
IL18RAP	0.497291021671827	0.788806448169105
NMUR1	0.553147574819401	0.82079962715137
GET4	0.553147574819401	0.82079962715137
BLM	0.553147574819401	0.82079962715137
KIR2DL3	0.553147574819401	0.82079962715137
KLF6	0.611584107327141	0.86562673652457
ADGRD1	0.611584107327141	0.86562673652457
NLRP1	0.611584107327141	0.86562673652457
SKI	0.735423116615067	0.89024903590245
SUB1	0.735423116615067	0.89024903590245
ZNF862	0.672471620227038	0.89024903590245
SNHG1	0.735423116615067	0.89024903590245
FAM53B	0.735423116615067	0.89024903590245
SMAD3	0.735423116615067	0.89024903590245
GSE1	0.735423116615067	0.89024903590245
KSR1	0.735423116615067	0.89024903590245
ATG4D	0.672471620227038	0.89024903590245
KIR2DL4	0.672471620227038	0.89024903590245
TTC38	0.735423116615067	0.89024903590245
CCL4	0.800051599587203	0.955905807298996
VGLL4	0.865970072239422	0.995865583075335
SUN1	0.865970072239422	0.995865583075335
FOXP3	0.865970072239422	0.995865583075335
ALPL	1	1
MAP3K6	1	1
SLC25A26	0.932791537667699	1
MAML1	0.932791537667699	1
EXOC2	1	1
RPS6KA2	1	1
MAD1L1	1	1
AMZ1	0.932791537667699	1
ST3GAL1	0.932791537667699	1
PRF1	0.932791537667699	1
CNP	1	1
TSPAN10	1	1
